# Supplementary material for: Head and neck cancer N-glycome traits are cell line and HPV status–dependent
Source: Anal Bioanal Chem. 2022 Oct 27;414(29-30):8401–11. doi: 10.1007/s00216-022-04376-x (PMC9712327; doi:10.1007/s00216-022-04376-x)
Supplement: Supplementary file 2 — Supplementary file2 (XLSX 1527 KB) [file 216_2022_4376_MOESM2_ESM.xlsx]

## Sheet: Table of content
Table of content
Supplementary Table 2	Peak list, structure information and selective MS/MS fragments
Supplementary Table 3	N-glycan groups overview of relative abundances
Supplementary Table 4	Paucimannose N-glycans - relative abundances
Supplementary Table 5	Oligomannose N-glycans - relative abundances
Supplementary Table 6	Hybrid N-glycans - relative abundances
Supplementary Table 7	Complex N-glycans - relative abundances
Supplementary Table 8	Mass values and Abbreviations

## Sheet: Supp Table 2
	All cells
							911.336	162.053	203.079	146.058	291.095	307.09	79.9568																											Average Retention Time (RT) (min)	VU147T_1			VU147T_2			RA_VU147T_1
				Observed Mass (M, Da)		Theoretical Mass (M, Da)	Monosaccharide Composition
IDs	Compound	m/z	Charge (Z)		Delta Mass		Core	Hex	HexNAc	Fuc	NeuAc	NeuGc	phosphate	Glycan Structure	MS/MS	Glycan Isomer	P	O	Complex	CN	CS	HS	H	B	BA	TA	ND	F	CF	AF	AF+CF	F+S	α-6 S	α-3 S	mixed	Und	PhO	H-type	Glycan Type		VU147T_1.1	VU147T_1.2	VU147T_1.3	VU147T_2.1	VU147T_2.2	VU147T_2.3	VU147T_1.1	VU147T_1.2	VU147T_1.3
G813008EW	1	749.24	1	749.28	0.04	749.28	1	-1							no MS/MS	1	P																							28.83	2818964	1719404	1333702	1752070	1655762	2855544	0.720772	0.525899	0.80649
G50346FN	2	895.3	1	895.341	0.0413	895.341	1	-1		1					no MS/MS	2	P											F	CF											33.95	8037195	7131007	3623594	5207104	6095197	5835650	2.05501	2.1811	2.19119
G34027VM	3	911.36	1	911.336	-0.0238	911.336	1								no MS/MS	3a	P																							27.98	335756	390985	182642	165567	185063	238853	0.0858484	0.119587	0.110444
G32708SB	4	911.4	1	911.336	-0.0638	911.336	1								no MS/MS	3b	P																							32.66	1978804	2012427	1074672	1478527	1763551	1886471	0.505954	0.615523	0.649855
G82348BZ	5	1057.43	1	1057.39	-0.0359	1057.39	1			1					no MS/MS	4	P											F	CF											38.9	6440595	6269308	3539156	4752391	5564567	5728159	1.64678	1.91754	2.14013
	6	698.21	2	698.247	0.0373	1397.49	1	3							D ion 485 seen in data analysis, 1031	5a		O																						27.58	354739	318068	387332	614411	599183	547803	0.0907021	0.0972846	0.23422
G83314WY	7	698.24	2	698.247	0.0073	1397.49	1	3							503.01, 587.13, D ion 647.20, 688.07, 689.15, 911.21, 1031.23, 1073.38, 1174.26	5b		O																						29.58	27639876	21138814	9247144	13981246	20168168	17788946	7.06716	6.46554	5.59175
G83314WY	8	1397.42	1	1397.49	0.0746	1397.49	1	3							Isomer of 5b, single charge	5b		O																						29.58	4474330	3455446	1247687	2595698	2502228	2731205	1.14403	1.05689	0.754477
	9	738.19	2	738.226	0.0357	1477.45	1	3					1		421.07, 745.09, 817.14, 1031.03, 1032.26, 1069.18, 1110.31, 1254.34, 1314.32	6a		O																			PhO			30.65	1848816	1352355	796977	1298949	1439651	1894468	0.472718	0.413633	0.481932
	10	738.19	2	738.226	0.0357	1477.45	1	3					1		421.07,745.09, 817.14, 889.17, 1069.18, 1110.31,1254.34, 1314.32	6b		O																			PhO			31.95	1592232	1418837	875857	1812318	1517512	1456135	0.407113	0.433967	0.529631
G8605380	11	779.26	2	779.274	0.0137	1559.55	1	4							D-18 ion 809.26; 1193	7a		O																						27.33	503957	341342	264196	800475	841109	753748	0.128855	0.104403	0.159759
G40198OD	12	779.26	2	779.274	0.0137	1559.55	1	4							D ion 647.26; D-18 ion 665, 1193,1234,1235.16	7b		O																						28.93	33188662	27209642	13169103	21319912	27111478	21979272	8.48591	8.32237	7.96336
G40198OD	13	1559.34	1	1559.55	0.2074	1559.55	1	4							D ion 647 present, isomer of 7b	7b		O																						29.28	1092184	545962	170041	779037	476185	343133	0.279257	0.166989	0.102824
	14	811.19	2	811.255	0.06465	1623.51	1	3		1			1		350 in data analysis; 730.79, 889, 1069, 1254, 1272- these are indication for P	8		O										F	CF								PhO			36.88	980494	1037707	659232	772441	1170836	1124186	0.2507	0.317394	0.398638
	15	819.2	2	819.252	0.0521	1639.5	1	4					1		D ion 809.15; 1231,1272	9		O																			PhO			30.41	6411251	6493888	3188785	5133599	6414603	7140924	1.63927	1.98623	1.92826
	16	859.22	2	859.231	0.0105	1719.46	1	4					2		MS/MS present but diagnostic ion are insufficient	10		O																			PhO			33.22	5633693	6098003	3371498	5235409	5549596	6155807	1.44046	1.86514	2.03875
G31429YW	17	860.3	2	860.3	0.0001	1721.6	1	5							647.04, 749.26 followed biosynthsis pathway and annotation matched 88%	11a		O																						27.11	913729	656801	530900	1407601	1440462	1397832	0.233629	0.20089	0.321035
G05216VK	18	860.3	2	860.3	0.0001	1721.6	1	5							647.04, 749.26 followed biosynthsis pathway and annotation matched 71%	11b		O																						28.85	94553656	78196624	39994276	58694316	68804504	63304792	24.1761	23.9173	24.1846
	19	900.2	2	900.278	0.0785	1801.56	1	5					1		D ion 889 (810+80 for P) means P present in the 6 antenne. Annotation matched 92%	12		O																			PhO			30.41	1239720	1293769	624083	868190	1322203	889840	0.31698	0.395714	0.377383
	20	941.22	2	941.326	0.1065	1883.65	1	6							647.22, 1030.34, 1192.34, 1354.3, 1516.4,1559.6	13a		O																						26.93	417756	262060	202631	564586	661820	725759	0.106815	0.0801539	0.122531
G92042VQ	21	941.25	2	941.326	0.0765	1883.65	1	6							D ion 971; 647	13b		O																						29.14	34183420	27049978	12937150	18798494	26640336	26287076	8.74026	8.27353	7.8231
G51419BH	22	1022.22	2	1022.35	0.1329	2045.71	1	7							647; D ion 971 present	14		O																						30.14	2094859	2906938	1001264	1436143	1759945	1529231	0.535628	0.889119	0.605465
G21411GO	23	1219.3	1	1219.45	0.1469	1219.45	1	1		1					no MS/MS	15		O										F	CF											36.65	153917	142264	42119	88336	100661	125113	0.0393546	0.043513	0.0254694
	24	1235.43	1	1235.44	0.0118	1235.44	1	2							no MS/MS	16a		O																						27.46	387270	337805	218921	346679	354236	320670	0.0990199	0.103321	0.132382
	25	1235.36	1	1235.44	0.0818	1235.44	1	2							no MS/MS	16b		O																						34.15	3889844	3085920	1719853	2222147	2424264	1964103	0.994582	0.943863	1.04
G26629TM	26	1381.47	1	1381.5	0.0297	1381.5	1	2		1					no MS/MS	17		O										F	CF											29.27	84621	70672	44413	82499	75332	97964	0.0216365	0.0216158	0.0268566
G27461ST	27	731.26	2	731.276	0.01645	1463.55	1		2	1					526.14, 350.06, 553, 571.23,744.63,951.27, D221 ion 508.25 and 744.63 represents bisecting	18a			Complex					B				F	CF											33.82	743300	733325	359299	869798	824934	656541	0.190052	0.224296	0.217268
G89637WE	28	731.26	2	731.276	0.01645	1463.55	1		2	1					No MS/MS, structures drawn according to biosynthesis pathway	18b			Complex	CN					BA			F	CF											37.9	409841	384491	210921	272076	233181	224615	0.104791	0.117601	0.127544
G51601CL	29	812.24	2	812.303	0.06285	1625.61	1	1	2	1					no MS/MS, however add one galactose with compound 27	19			Complex	CN					BA			F	CF											35.13	0	0	0	100182	74013	77901	0	0	0
G61706MD	30	820.24	2	820.3	0.0603	1641.6	1	2	2						D ion 688.9; 670.18, 730.18, 790.21,	20			Complex	CN					BA															32.82	1056818	846101	492547	611198	709385	688219	0.270215	0.258789	0.297843
G51508GQ	31	893.28	2	893.329	0.04925	1787.66	1	2	2	1					510834688670	21a			Complex	CN					BA			F		AF										36.23	312255	362205	126455	191529	181021	189437	0.0798395	0.110784	0.0764674
G69461KL	32	893.28	2	893.329	0.04925	1787.66	1	2	2	1					350. 571.25; D ion 688 present in data analysis; 670,710.69,721.16,730.17	21b			Complex	CN					BA			F	CF											37.52	675998	570952	211092	643044	689859	646430	0.172844	0.174632	0.127647
G70241IE	33	1075.88	2	1075.9	0.01535	2152.79	1	3	3	1					350, and 688 present in data analysis software	22			Complex	CN						TA		F	CF											39.02	147144	78675	54006	104645	117736	86875	0.0376228	0.0240636	0.0326575
G36218DJ	34	884.7	2	884.822	0.1216	1770.64	1	1	2		1				655.21, 783.18,833.69,835.22, D-18 ion 961.25 and D ion 979 are absent; 1095.38,1114.25,1201.27,1362.38,1547.38,1404.28	23a			Complex		CS				BA								α-6 S							33.51	338501	428034	419598	258900	191683	170436	0.0865503	0.130919	0.253731
G96122UB	35	884.7	2	884.822	0.1216	1770.64	1	1	2		1				No MS/MS, however it is an isomer and elutes around 6 mins later, hence the difference is in linkage	23b			Complex		CS				BA											Und				39.19	524611	504922	182626	233173	194924	286010	0.134136	0.154436	0.110434
G42846BO	36	965.83	2	965.848	0.018	1932.7	1	2	2		1				655.14, 670.15, 688.2	24a		Complex			CS				BA								α-6 S							35.2	4895625	4639941	2468099	2925595	2916704	2142630	1.25175	1.41918	1.49246
G27170BX	37	965.83	2	965.848	0.018	1932.7	1	2	2		1				D ion 979, 655	24b		Complex			CS				BA									α-3						41.94	1700680	1713511	743932	962919	1025813	639789	0.434842	0.524096	0.449856
G56512DX	38	973.73	2	973.845	0.11545	1948.69	1	2	2			1			671 present (655+16), D ion absent	25			Complex		CS				BA								α-6 S							34.98	244147	218048	145356	218157	204735	190458	0.0624252	0.0666924	0.0878968
G01069AK	39	1038.79	2	1038.88	0.08695	2078.75	1	2	2	1	1				350.16, 368.20, 571.34, 553.28 are absent; 655.17, 510 present in data analysis, 835 present; 688.18 and 979.28 are absent	26a			Complex		CS				BA			F		AF		F+S	α-6 S							33.84	114680	0	0	204587	198446	167112	0.0293222	0	0
	40	1038.84	2	1038.88	0.03695	2078.75	1	2	2	1	1				no ms/ms	26b			Complex		CS				BA			F				F+S				Und				35.45	251692	285436	108097	196057	167761	175643	0.0643544	0.0873037	0.0653663
	41	1038.78	2	1038.88	0.09695	2078.75	1	2	2	1	1				835; 325 for H-type; 655	26c			Complex		CS				BA			F		AF		F+S	α-6 S					H-type		37.21	0	0	0	57127	114315	79304	0	0	0
	42	1038.79	2	1038.88	0.08695	2078.75	1	2	2	1	1				350.16, 368.20, 571.34, 553.28, 655.18, 688.15; α2-6, attached to the 3-arm, not the 6 arm.	26d			Complex		CS				BA			F	CF			F+S	α-6 S							39.53	777669	640080	325963	545289	446693	349724	0.19884	0.195776	0.19711
G11180GU	43	1038.79	2	1038.88	0.08695	2078.75	1	2	2	1	1				350.16, 368.20, 571.34, 553.28, 655.32, 688	26e			Complex		CS				BA			F	CF			F+S		α-3						46.26	584007	656225	215969	395758	341771	317754	0.149323	0.200714	0.130597
G90099GV	44	1111.28	2	1111.4	0.1157	2223.79	1	2	2		2				655.21; D-18 ion 961	27a			Complex		CS				BA								α-6 S							37.7	15547641	11123015	6568396	8415213	9334236	8912272	3.97533	3.4021	3.97191
G35722YG	45	1111.28	2	1111.4	0.1157	2223.79	1	2	2		2				Isomer of compound 43 and based on retention time sialic acid linkage variation	27b			Complex		CS				BA										mixed					42.43	425310	672138	225438	490353	450283	411400	0.108746	0.205581	0.136322
G67355XO	46	1111.28	2	1111.4	0.1157	2223.79	1	2	2		2				Isomer of compound 43 and based on retention time sialic acid linkage variation present	27c			Complex		CS				BA										mixed					44.93	27571470	21222200	11406161	14326019	17015458	17469708	7.04967	6.49104	6.89731
G98212GQ	47	1111.28	2	1111.4	0.1157	2223.79	1	2	2		2				Isomer of compound 43 and based on retention time sialic acid linkage variation present	27d			Complex		CS				BA									α-3						50.55	1936707	1940564	972966	1493110	1198512	1102311	0.495191	0.593543	0.588353
G34351ZQ	48	1111.79	2	1111.91	0.1159	2224.81	1	2	2	2	1				350.20,368,510.24 in data analysis; 655, 528.26, 571, 553; absent of 979	28			Complex		CS				BA			F	CF		AF+CF	F+S				Und				42.45	598490	494403	282198	384111	477285	335741	0.153026	0.151219	0.170645
	49	1119.28	2	1119.39	0.11315	2239.79	1	2	2		1	1			Diagnostic ions are insufficient	29a			Complex		CS				BA											Und				37.46	1289351	1074179	645204	780443	806642	830779	0.32967	0.328549	0.390155
	50	1119.28	2	1119.39	0.11315	2239.79	1	2	2		1	1			655.13, 961 and 979 are absent; (1712.63-1405.26=307.36)	29b			Complex		CS				BA											Und				44.79	1625754	866084	593340	540242	795525	669361	0.415684	0.264901	0.358793
G99026RX	51	1184.3	2	1184.42	0.12465	2369.85	1	2	2	1	2				655.19 and 350,368 in data analysis	30a			Complex		CS				BA			F	CF			F+S	α-6 S							41.6	172102	162237	118980	120095	130376	121540	0.0440042	0.049622	0.0719473
G73930OK	52	1184.3	2	1184.42	0.12465	2369.85	1	2	2	1	2				655, and 979, 350 present in data analysis	30b			Complex		CS				BA			F	CF			F+S			mixed					48.76	193732	258367	154094	102422	51082	88651	0.0495347	0.0790244	0.0931807
G60343KO	53	1184.3	2	1184.42	0.12465	2369.85	1	2	2	1	2				(350,553,571 are low abudant), 655, 835	30c			Complex		CS				BA			F	CF			F+S		α-3						54.14	731609	606364	373503	545103	526613	439828	0.187063	0.185463	0.225857
	54	1184.85	2	1184.93	0.08485	2370.87	1	2	2	3	1				Quantitation not possible as elutes same time; 553.22, 510, 655	31			Complex		CS				BA			F	CF		AF+CF	F+S				Und		H-type		41.51	0	0	0	0	0	0	0	0	0
G20295SP	55	959.21	3	959.34	0.129667	2880.02	1	3	3		3				979 and 961 not present, 655 present very low	32a			Complex		CS					TA										Und				48.54	7338129	6699549	3079357	4312578	4771130	4761149	1.87626	2.04913	1.86209
	56	959.22	3	959.34	0.119667	2880.02	1	3	3		3				979 and 961 not present, 655 present very low	32b			Complex		CS					TA										Und				52.82	1035932	922013	647815	785686	721345	603474	0.264874	0.282008	0.391734
	57	959.22	3	959.34	0.119667	2880.02	1	3	3		3				979 and 961 not present, 655 present very low	32c			Complex		CS					TA										Und				54.74	15662531	12748193	6740812	8209382	9099533	8989146	4.00471	3.89918	4.07617
	58	959.22	3	959.34	0.119667	2880.02	1	3	3		3				979 and 961 not present, 655 alsi low	32d			Complex		CS					TA										Und				56.74	845551	970024	521807	673456	691494	483452	0.216196	0.296693	0.315537
	59	1439.34	2	1439.51	0.1695	2880.02	1	3	3		3				979 and 961 not present, 655 present very low	32a			Complex		CS					TA										Und				48.58	3558726	3236889	1708062	1931658	2102720	1892670	0.90992	0.990038	1.03287
	60	1439.34	2	1439.51	0.1695	2880.02	1	3	3		3				979 and 961 not present, 655 present very low	32b			Complex		CS					TA										Und				52.89	468371	467982	184529	263415	181139	176525	0.119756	0.143137	0.111585
	61	1439.34	2	1439.51	0.1695	2880.02	1	3	3		3				979 and 961 not present, 655 present very low abundant	32c			Complex		CS					TA										Und				54.83	5520426	4617495	2298634	3365417	3373879	3565951	1.4115	1.41231	1.38998
	62	1439.34	2	1439.51	0.1695	2880.02	1	3	3		3				979 and 961 not present, 655 also low abundant	32d			Complex		CS					TA										Und				56.72	529495	432394	294332	341386	274058	388840	0.135385	0.132252	0.177983
G38738YC	63	1148.3	2	1148.41	0.1141	2297.83	1	3	3		1				No MS/MS	33a			Complex		CS						ND									Und				37.94	0	0	0	112596	73457	73081	0	0	0
G38738YC	64	1148.4	2	1148.41	0.0141	2297.83	1	3	3		1				No MS/MS	33b			Complex		CS						ND									Und				39.8	368560	470285	240658	145843	104825	94491	0.094236	0.143842	0.145526
	65	1213.27	2	1213.45	0.1756	2427.89	1	2	3	2	1				350, 834	34			Complex		CS						ND	F	CF		AF+CF	F+S				Und				42.14	709068	507245	321247	420880	477265	432670	0.181299	0.155146	0.194258
	66	1221.31	2	1221.44	0.13305	2443.89	1	3	3	1	1				350 data analysis, 655	35			Complex		CS						ND	F	CF			F+S				Und				40	0	0	0	0	0	0	0	0	0
G00328CG	67	1256.94	2	1256.94	0.0034	2514.89	1	2	2		3				no MS/MS	36a			Complex		CS						ND									Und				45.19	409175	210196	89013	242151	218244	192905	0.104621	0.0642908	0.0538262
G00328CG	68	1256.81	2	1256.94	0.1334	2514.89	1	2	2		3				655	36b			Complex		CS						ND									Und				52.22	388245	441451	256052	336917	360899	407629	0.0992692	0.135023	0.154835
	69	1293.81	2	1293.96	0.1518	2588.92	1	3	3		2				655, 961	37a			Complex		CS						ND									Und				42.16	653542	608895	304102	301706	317628	163681	0.167102	0.186237	0.183891
	70	1293.82	2	1293.96	0.1418	2588.92	1	3	3		2				655	37b			Complex		CS						ND									Und				46.09	1245252	964740	624840	860040	957664	435128	0.318395	0.295076	0.377841
	71	1293.82	2	1293.96	0.1418	2588.92	1	3	3		2				655	37c			Complex		CS						ND									Und				49.32	1058351	914153	629094	584914	600396	260307	0.270607	0.279604	0.380413
	72	1293.82	2	1293.96	0.1418	2588.92	1	3	3		2				655	37d			Complex		CS						ND									Und				52.02	865047	596501	373247	361956	330372	146741	0.221181	0.182446	0.225703
	73	1387.41	2	1387.5	0.09405	2776.01	1	2	4	1	2				571553673	38			Complex		CS						ND	F	CF			F+S				Und				42.78	1004747	854064	492888	773918	785401	628139	0.256901	0.261225	0.29805
	74	1447.57	2	1447.51	-0.06305	2896.01	1	3	3		2	1			no MS/MS	39a			Complex		CS						ND									Und				48.34	583984	515912	270593	281154	243759	365935	0.149317	0.157797	0.163628
	75	1447.49	2	1447.51	0.01695	2896.01	1	3	3		2	1			no MS/MS	39b			Complex		CS						ND									Und				52.74	0	0	0	224480	237293	211355	0	0	0
GO2967BC	76	792.18	4	792.029	-0.1514	3171.11	1	3	3		4					40a			Complex		CS						ND									Und				52.82	6201234	4750348	1996338	3116126	3890515	3668040	1.58557	1.45295	1.20719
	77	792.18	4	792.029	-0.1514	3171.11	1	3	3		4					40b			Complex		CS						ND									Und				60.67	9327557	7901628	3975360	6736276	7222984	5586084	2.38493	2.4168	2.4039
	78	1056.25	3	1056.37	0.121467	3171.11	1	3	3		4					40a			Complex		CS						ND									Und				52.8	6114156	4694476	2356209	3022253	3477042	3323741	1.56331	1.43586	1.4248
	79	1056.39	3	1056.37	-0.0185333	3171.11	1	3	3		4					40b			Complex		CS						ND									Und				60.58	12968983	12354228	5452831	8774661	8793250	9135924	3.316	3.77868	3.29733
	80	1584.9	2	1585.06	0.1572	3171.11	1	3	3		4					40a			Complex		CS						ND									Und				52.62	337181	381145	60046	205421	186906	131113	0.0862128	0.116577	0.0363098
	81	1584.9	2	1585.06	0.1572	3171.11	1	3	3		4					40b			Complex		CS						ND									Und				60.62	888907	633784	407203	561187	445154	634040	0.227282	0.19385	0.246236
G37986HU	82	856.26	2	856.311	0.05085	1713.62	1	1	1	1	1				350, 817,835	41a			Complex		CS							F	CF			F+S				Und				37.34	158241	141556	71088	0	0	0	0.0404602	0.0432965	0.0429869
G05319BS	83	856.26	2	856.311	0.05085	1713.62	1	1	1	1	1				350, 835	41b			Complex		CS							F	CF			F+S	α-6 S							44.12	501184	449356	234669	293907	351604	361662	0.128146	0.13744	0.141904
G62094ME	84	856.26	2	856.311	0.05085	1713.62	1	1	1	1	1				350, 424 indicates galactose not capped	41c			Complex		CS							F	CF			F+S				Und				48.76	197465	145647	90111	187220	109256	137667	0.0504892	0.0445477	0.0544902
G44618FI	85	856.26	2	856.311	0.05085	1713.62	1	1	1	1	1				350961979	41d			Complex		CS							F	CF			F+S		α-3						51.66	742171	667225	327758	575316	694596	656717	0.189763	0.204078	0.198195
G79982IL	86	864.27	2	864.308	0.0383	1729.62	1	2	1		1				655.21, D-18 ion 485 present in data analysis; 730.17, 1075.37	42a						HS	H										α-6 S							31.5	927085	1095442	488786	1322706	1146393	924201	0.237044	0.335053	0.295569
	87	864.27	2	864.308	0.0383	1729.62	1	2	1		1				D ion 485, 655 are present; As elutes around 7 minutes later therefore sialic acid in the α- 3 position	42b						HS	H											α-3						38.88	472311	472474	211873	318883	344366	302526	0.120764	0.144511	0.12812
	88	937.4	2	937.337	-0.06275	1875.67	1	2	1	1	1				no ms/ms	43a						HS	H					F				F+S				Und				31.5	0	0	0	0	0	0	0	0	0
G30439IP	89	937.4	2	937.337	-0.06275	1875.67	1	2	1	1	1				350.22, 368.16 553 in data analysis; 817.35, 655, 835.34, 855.28,919.41,1321.53; 979 absent	43b						HS	H					F	CF			F+S	α-6 S							35.6	66101	91456	51327	0	0	0	0.0169012	0.0279728	0.0310375
G83258AP	90	937.27	2	937.337	0.06725	1875.67	1	2	1	1	1				350.22, 368.16 553, 655,817.35, 835.34, 855.28,919.41,1321.53; 979 absent	43c						HS	H					F	CF			F+S		α-3						42.78	141181	179861	47182	72670	70965	61036	0.0360981	0.0550125	0.028531
G36888AO	91	1276.32	1	1276.47	0.1484	1276.47	1	1	1						no MS/MS	44			Complex																					36.65	67914	42583	31410	56961	28072	39384	0.0173647	0.0130245	0.0189936
G37508YX	92	799.71	2	799.787	0.077	1600.57	1	3	1						D ion 647 and 629	45							H																	31.43	1775603	2024879	831772	1186127	1181017	835042	0.453999	0.619332	0.502973
	93	872.72	2	872.816	0.09595	1746.63	1	3	1	1					no MS/MS	46a							H					F												30.12	214675	85644	0	0	0	0	0.0548896	0.0261952	0
	94	872.72	2	872.816	0.09595	1746.63	1	3	1	1					307,325,510, 528,D ion 629	46b							H					F		0								H-type		34.56	819759	686868	296169	432970	464026	417437	0.209602	0.210086	0.179094
G46308WD	95	872.72	2	872.816	0.09595	1746.63	1	3	1	1					350, 571, D ion 629	46c							H					F	CF											35.87	292981	278406	125688	227475	151516	203367	0.0749114	0.0851535	0.0760036
G40306EB	96	1140.28	2	1140.42	0.13665	2281.83	1	2	3	1	1				350, 571, 553, 670,816	47			Complex					B				F	CF			F+S				Und				39.08	2004910	1838688	1122819	2168914	2190978	1879179	0.512629	0.562383	0.678969
G89663TB	97	832.71	2	832.816	0.10615	1666.63	1		3	1					350368	48			Complex					B				F	CF											32.42	519015	434667	263951	275976	282492	256556	0.132705	0.132948	0.159611
G45271AT	98	1114.32	1	1114.42	0.0956	1114.42	1		1						no ms/ms	49a			Complex					undetected																28	0	0	0	0	0	0	0	0	0
G45271AT	99	1114.32	1	1114.42	0.0956	1114.42	1		1						no ms/ms	49b			Complex					undetected																34.85	0	0	0	28280	72224	19078	0	0	0
																																															100	100	100
																																									391103220	326945865	165371140	242288152	283083295	265419216
																																							Paucimannose								5.01436	5.35964	5.89811
																																							Oligomannose								56.6702	56.0989	54.8424
																																							Complex								37.1112	37.0382	38.0182
																																							Hybrid								1.20421	1.50332	1.24133
																																							Total								100	100	100
																																							Phosphate oligomannose								4.52725	5.41208	5.75459
																																							Fucose paucimannose								3.70178	4.09863	4.33132
																																							Fucose oligomannose								0.311691	0.382523	0.450964
																																							M2F								2.05501	2.1811	2.19119
																																							M3F								1.64678	1.91754	2.14013
																																							M4F								0.0393546	0.043513	0.0254694
																																							M5F								0.0216365	0.0216158	0.0268566
																																							M6F								0.2507	0.317394	0.398638
																																							Total Fuco								7.35889	8.02714	8.4017
																																							Core Fuco								6.92088	7.59277	8.08077
																																							Arm fuco+ core fuco								0.334326	0.306365	0.364903
																																							Arm fuco								0.373653	0.347066	0.255561
															tri																								Total sialylated								36.5166	36.5446	37.4434
																																							Hybrid sialylated								0.410807	0.56255	0.483257
																																							Bisected sialylated								0.512629	0.562383	0.678969
																																							2,6								6.03031	6.0933	6.93372
																																							2,3								1.61304	1.90742	1.74951
																																							Mixed								7.20795	6.77565	7.12681
																																							Undefined								21.6653	22.0968	22.0235
																																							Hybrid neutral								0.810766	0.953791	0.777064
																																							Bi								15.8471	15.192	16.3214
																																							Ti								8.97622	9.22881	9.39061
																																							ND								11.0262	11.2554	10.7937
																																							M5								1.11524	1.0688	1.19923
																																							M6								9.43242	8.7847	7.99065
																																							M7								11.9738	12.4451	12.193
																																							M8								24.7267	24.5139	24.883
																																							M9								8.74026	8.27353	7.8231
[truncated: 59 more columns]

## Sheet: Supp Table 3
	VU147T_1	VU147T_2	SCC-25_1	SCC-25_2	CAL-27_1	CAL-27_2	SCC-9_1	SCC-9_2	FaDu_1	FaDu_2	2A3_1	2A3_2	VU147T_1	VU147T_2	SCC-25_1	SCC-25_2	CAL-27_1	CAL-27_2	SCC-9_1	SCC-9_2	FaDu_1	FaDu_2	2A3_1	2A3_2
Paucimannose	5.42404	5.71261	5.28214	4.66243	5.89409	3.1556	4.45444	4.79423	1.88189	2.03186	6.33902	2.55743
Paucimannose Fuc	4.04391	4.19542	3.93115	3.58913	4.23571	2.54244	3.91354	4.00998	1.42678	1.53213	5.06445	2.01181
Oligomannose	55.8705	59.1953	64.3599	68.3563	58.8279	62.9491	60.8594	61.2829	60.2238	65.238	69.9653	70.5841
Oligomannose Fuc	0.381726	0.457563	0.038507	0.104791	0.222512	0.238726	0.463872	0.799563	0.132887	0.196596	0.489697	0.13823
Oligomannose Pho	5.2313	6.47449	0.893979	1.76924	3.40852	3.8965	4.6164	6.73573	2.43553	3.15912	5.30955	3.87859
Hybrid	1.31628	1.22989	1.06919	1.05711	2.82448	1.73386	3.93546	3.75715	1.49553	1.33552	1.23997	1.88994
Hybrid Fuc	0.370496	0.267327	0.257632	0.272825	1.12	0.59731	2.12247	2.2928	0.409033	0.439032	0.551552	0.797293
Hybrid Sialyl	0.485538	0.581464	0.501218	0.446544	1.79472	1.12507	1.96951	2.35714	1.06398	0.944915	0.909386	1.22616
Hybrid Neutral	0.830746	0.648429	0.567968	0.610564	1.02976	0.608788	1.96595	1.40001	0.43155	0.390609	0.330585	0.663776
Hybrid a2-6	0.314526	0.433031	0.373684	0.346491	1.47918	0.719583	0.727637	1.11607	0.779281	0.574587	0.463143	0.685761
Hybrid a2-3	0.171012	0.148433	0.127533	0.100053	0.288699	0.363921	1.20765	1.19378	0.263369	0.343845	0.392487	0.504694
Hybrid ND	0	0	1.71088e-07	0	0.0268434	0.0415662	0.0342275	0.0472989	0.0213292	0.0264831	0.0537567	0.0357051
Hybrid a2-6 Fuc	0.0253038	0	0.0818684	0.0599603	0.570135	0.181285	0.3889	0.756882	0.190089	0.187283	0.200803	0.243792
Hybrid a2-3 Fuc	0.0398805	0.0260193	0.0238227	0.0236649	0.145843	0.125294	0.869387	0.911318	0.0682924	0.132416	0.204884	0.219397
Complex	37.3892	33.8622	29.2888	25.9242	32.4535	32.1615	30.7507	30.1658	36.3988	31.3946	22.4557	24.9685
Complex Fuc	3.13311	3.45537	7.57948	9.4648	10.8937	9.67397	8.8998	11.1568	5.93649	9.14582	5.52354	7.33058
Complex Sialyl	36.3493	32.6876	25.8612	21.896	31.3877	31.091	30.0432	29.4582	35.7661	30.4811	21.736	24.1312
Complex Neutral	1.03987	1.17452	3.4276	4.02817	1.06575	1.07048	0.70753	0.70752	0.632604	0.913455	0.719704	0.837348	Ratio 2-6:2-3 complex
Complex a2-6	5.79835	4.9985	8.47136	8.12439	11.5596	8.12991	6.22967	6.15985	9.26389	8.80959	4.91876	6.23414	3.65678	3.59903	4.82618	3.85823	4.14641	1.49739	0.875427	0.884318	3.27313	1.93634	1.71326	1.51897
Complex a2-3	1.58564	1.38885	1.75529	2.10573	2.78786	5.42937	7.11615	6.96566	2.83028	4.54961	2.871	4.10418
Complex ND	21.9285	19.9284	10.6923	8.89796	11.5885	12.3341	10.8816	11.1178	15.5754	12.0943	9.9998	9.48699
Complex Mix	7.0368	6.37189	4.94222	2.76792	5.45176	5.19762	5.81582	5.21493	8.09653	5.02765	3.94645	4.30585	Ratio 2-6:2-3 complex core fucosylated	complex fucosylated
Complex a2-6 Fuc	0.304455	0.322458	3.72258	4.54123	6.05808	3.89116	1.63213	3.08285	2.99327	4.30004	2.07445	2.92687	0.439425	0.462299	4.08989	3.62753	3.4394	1.0461	0.284011	0.533541	1.98214	1.51478	0.972214	1.01481
Complex a2-3 Fuc	0.692848	0.697509	0.910191	1.25188	1.76138	3.71969	5.7467	5.77809	1.51012	2.83872	2.13374	2.88414
Sialylation total	36.8349	33.2691	26.3624	22.3425	33.1825	32.2161	32.0127	31.8154	36.8301	31.426	22.6454	25.3573	Ratio 2-6:2-3 sialylation total
a2-6 total	6.11288	5.43153	8.84504	8.47088	13.0388	8.84949	6.9573	7.27592	10.0432	9.38418	5.3819	6.9199	3.47983	3.53321	4.69775	3.8403	4.23811	1.52754	0.835833	0.891719	3.24638	1.9177	1.64913	1.50143
a2-3 total	1.75666	1.53728	1.88282	2.20578	3.07656	5.79329	8.32379	8.15943	3.09365	4.89345	3.26349	4.60887	Ratio 2-6:2-3 sialylalation total, core fucosylated	sialyl	fucosylated
a2-6 fuc total	0.329759	0.322458	3.80445	4.60119	6.62821	4.07245	2.02103	3.83973	3.18336	4.48732	2.27526	3.17066	0.450042	0.445674	4.07323	3.60723	3.47533	1.05916	0.305472	0.574001	2.01681	1.5103	0.972903	1.02163
a2-3 fuc total	0.732729	0.723528	0.934014	1.27555	1.90722	3.84499	6.61609	6.68941	1.57841	2.97114	2.33863	3.10354
Sialylation ND	21.9285	19.9284	10.6923	8.89796	11.6153	12.3757	10.9158	11.1651	15.5968	12.1208	10.0536	9.5227
Mix a2-6 a2-3	7.0368	6.37189	4.94222	2.76792	5.45176	5.19762	5.81582	5.21493	8.09653	5.02765	3.94645	4.30585
Neutral	1.87061	1.82295	3.99557	4.63874	2.09551	1.67927	2.67348	2.10753	1.06415	1.30406	1.05029	1.50112
Fucosylation	7.92924	8.37568	11.8068	13.4315	16.472	13.0524	15.3997	18.2591	7.90519	11.3136	11.6292	10.2779
pau,oligo,hybrid,complex	100	100	100	100	100	100	100	100	100	100	100	100

## Sheet: Supp Table 4
	PAUCIMANNOSE
							911.336	162.053	203.079	146.058	291.095	307.09	79.9568																											Average Retention Time (RT) (min)	RA_VU147T_1			RA_VU147T_2			RA_SCC-25_1
				Observed Mass (M, Da)		Theoretical Mass (M, Da)	Monosaccharide Composition
IDs	Compound	m/z	Charge (Z)		Delta Mass		Core	Hex	HexNAc	Fuc	NeuAc	NeuGc	phosphate	Glycan Structure	MS/MS	Glycan Isomer	P	O	Complex	CN	CS	HS	H	B	BA	TA	ND	F	CF	AF	AF+CF	F+S	α-6 S	α-3 S	mixed	Und	PhO	H-type	Glycan Type		VU147T_1.1	VU147T_1.2	VU147T_1.3	VU147T_2.1	VU147T_2.2	VU147T_2.3	SCC-25_1.1	SCC-25_1.2	SCC-25_1.3
G813008EW	1	749.24	1	749.28	0.04	749.28	1	-1							no MS/MS	1	P																							28.83	0.720772	0.525899	0.80649	0.723135	0.584903	1.07586	0.883077	0.392916	0.524943
G50346FN	2	895.3	1	895.341	0.0413	895.341	1	-1		1					no MS/MS	2	P											F	CF											33.95	2.05501	2.1811	2.19119	2.14914	2.15315	2.19865	2.16961	1.54052	1.78997
G34027VM	3	911.36	1	911.336	-0.0238	911.336	1								no MS/MS	3a	P	s																						27.98	0.0858484	0.119587	0.110444	0.0683347	0.065374	0.0899908	0.163943	0.0717762	0.115031
G32708SB	4	911.4	1	911.336	-0.0638	911.336	1								no MS/MS	3b	P																							32.66	0.505954	0.615523	0.649855	0.610235	0.62298	0.710751	0.722307	0.488543	0.690452
G82348BZ	5	1057.43	1	1057.39	-0.0359	1057.39	1			1					no MS/MS	4	P											F	CF											38.9	1.64678	1.91754	2.14013	1.96146	1.9657	2.15816	2.1755	2.11206	2.00577
																																								Paucimannose	5.01436	5.35964	5.89811	5.5123	5.3921	6.23341	6.11444	4.60581	5.12617
																																								Paucimannose Fuc	3.70178	4.09863	4.33132	4.1106	4.11885	4.35681	4.34511	3.65258	3.79575
																																									RA_VU147T3_1			RA_VU147T3_2			RA_SCC-25_1
																																								Paucimannose	5.42404			5.71261			5.28214
																																								Paucimannose Fuc	4.04391			4.19542			3.93115
[truncated: 25 more columns]

## Sheet: Supp Table 5
	OLIGOMANNOSE
							911.336	162.053	203.079	146.058	291.095	307.09	79.9568																											Average Retention Time (RT) (min)	RA_VU147T_1			RA_VU147T_2			RA_SCC-25_1
				Observed Mass (M, Da)		Theoretical Mass (M, Da)	Monosaccharide Composition
IDs	Compound	m/z	Charge (Z)		Delta Mass		Core	Hex	HexNAc	Fuc	NeuAc	NeuGc	phosphate	Glycan Structure	MS/MS	Glycan Isomer	P	O	Complex	CN	CS	HS	H	B	BA	TA	ND	F	CF	AF	AF+CF	F+S	α-6 S	α-3 S	mixed	Und	PhO	H-type	Glycan Type		VU147T_1.1	VU147T_1.2	VU147T_1.3	VU147T_2.1	VU147T_2.2	VU147T_2.3	SCC-25_1.1	SCC-25_1.2	SCC-25_1.3
	6	698.21	2	698.247	0.0373	1397.49	1	3							D ion 485 seen in data analysis, 1031	5a		O																						27.58	0.0907021	0.0972846	0.23422	0.253587	0.211663	0.206392	0.189273	0.0610697	0.117747
G83314WY	7	698.24	2	698.247	0.0073	1397.49	1	3							503.01, 587.13, D ion 647.20, 688.07, 689.15, 911.21, 1031.23, 1073.38, 1174.26	5b		O																						29.58	8.21118	7.52243	6.34623	6.84183	8.00838	7.73122	6.62295	7.32903	7.28253
	9	738.19	2	738.226	0.0357	1477.45	1	3					1		421.07, 745.09, 817.14, 1031.03, 1032.26, 1069.18, 1110.31, 1254.34, 1314.32	6a		O																			PhO			30.65	0.472718	0.413633	0.481932	0.536117	0.508561	0.713764	0	0	0
	10	738.19	2	738.226	0.0357	1477.45	1	3					1		421.07, 745.09, 817.14, 889.17, 1069.18, 1110.31, 1254.34, 1314.32	6b		O																			PhO			31.95	0.407113	0.433967	0.529631	0.748001	0.536066	0.548617	0.080488	0.0303602	0.0359924
G8605380	11	779.26	2	779.274	0.0137	1559.55	1	4							D-18 ion 809.26; 1193	7a		O																						27.33	0.128855	0.104403	0.159759	0.330381	0.297124	0.283984	0.0915727	0.167391	0.177123
G40198OD	12	779.26	2	779.274	0.0137	1559.55	1	4							D ion 647.26; D-18 ion 665; 1193,1234,1235.16	7b		O																						28.93	8.76517	8.48936	8.06619	9.12094	9.74542	8.41024	11.5608	11.4081	10.7373
	14	811.19	2	811.255	0.06465	1623.51	1	3		1			1		350 in data analysis; 730.79, 889, 1069, 1254, 1272- these are indication for P	8		O										F	CF								PhO			36.88	0.2507	0.317394	0.398638	0.318811	0.413601	0.423551	0	0	0
	15	819.2	2	819.252	0.0521	1639.5	1	4					1		D ion 809.15; 1231, 1272	9		O																			PhO			30.41	1.63927	1.98623	1.92826	2.1188	2.26598	2.69043	0.18935	0.26057	0.235596
	16	859.22	2	859.231	0.0105	1719.46	1	4					2		MS/MS present but diagnostic ion are insufficient	10		O																			PhO			33.22	1.44046	1.86514	2.03875	2.16082	1.96041	2.31928	0.765856	0.454796	0.369318
G31429YW	17	860.3	2	860.3	0.0001	1721.6	1	5							647.04, 749.26 followed biosynthsis pathway and annotation matched 88%	11a		O																						27.11	0.233629	0.20089	0.321035	0.580962	0.508847	0.526651	0.229851	0.444838	0.424038
G05216VK	18	860.3	2	860.3	0.0001	1721.6	1	5							647.04, 749.26 followed biosynthsis pathway and annotation matched 71%	11b		O																						28.85	24.1761	23.9173	24.1846	24.225	24.3054	23.8509	32.4877	32.317	31.2936
	19	900.2	2	900.278	0.0785	1801.56	1	5					1		D ion 889 (810+80 for P) means P present in the 6 antenne. Annotation matched 92%	12		O																			PhO			30.41	0.31698	0.395714	0.377383	0.35833	0.467072	0.335258	0.0424002	0.122763	0.0944475
	20	941.22	2	941.326	0.1065	1883.65	1	6							647.22, 1030.34, 1192.34, 1354.3, 1516.4,1559.6	13a		O																						26.93	0.106815	0.0801539	0.122531	0.233023	0.23379	0.273439	0	0	0
G92042VQ	21	941.25	2	941.326	0.0765	1883.65	1	6							D ion 971; 647	13b		O																						29.14	8.74026	8.27353	7.8231	7.75873	9.41078	9.90398	9.6892	10.4222	10.6824
G51419BH	22	1022.22	2	1022.35	0.1329	2045.71	1	7							647; D ion 971 present	14		O																						30.14	0.535628	0.889119	0.605465	0.592742	0.621706	0.576157	1.01123	1.40914	1.18256
G21411GO	23	1219.3	1	1219.45	0.1469	1219.45	1	1		1					no MS/MS	15		O										F	CF											36.65	0.0393546	0.043513	0.0254694	0.0364591	0.0355588	0.0471379	0.027039	0.0213539	0.0170571
	24	1235.43	1	1235.44	0.0118	1235.44	1	2							no MS/MS	16a		O																						27.46	0.0990199	0.103321	0.132382	0.143085	0.125135	0.120816	0.328139	0.0862753	0.138817
	25	1235.36	1	1235.44	0.0818	1235.44	1	2							no MS/MS	16b		O																						34.15	0.994582	0.943863	1.04	0.917151	0.856378	0.74	0.926987	0.731926	0.731437
G26629TM	26	1381.47	1	1381.5	0.0297	1381.5	1	2		1					no MS/MS	17		O										F	CF											29.27	0.0216365	0.0216158	0.0268566	0.03405	0.0266112	0.0369092	0.0209732	0.0145505	0.0145473
																																								Oligomannose	56.6702	56.0989	54.8424	57.3088	60.5385	59.7387	64.2638	65.2814	63.5345
																																								Oligomannose Fuc	0.311691	0.382523	0.450964	0.38932	0.475771	0.507598	0.0480122	0.0359044	0.0316044
																																								Oligomannose Pho	4.52725	5.41208	5.75459	6.24088	6.15169	7.0309	1.07809	0.868489	0.735354
																																									RA_VU147T3_1			RA_VU147T3_2			RA_SCC-25_1
																																								Oligomannose	55.8705			59.1953			64.3599
				0.270524																																				Oligomannose Fuc	0.381726			0.457563			0.038507
																																								Oligomannose Pho	5.2313			6.47449			0.893979
[truncated: 25 more columns]

## Sheet: Supp Table 6
	HYBRID
							911.336	162.053	203.079	146.058	291.095	307.09	79.9568																											Average Retention Time (RT) (min)	RA_VU147T_1			RA_VU147T_2			RA_SCC-25_1
				Observed Mass (M, Da)		Theoretical Mass (M, Da)	Monosaccharide Composition
IDs	Compound	m/z	Charge (Z)		Delta Mass		Core	Hex	HexNAc	Fuc	NeuAc	NeuGc	phosphate	Glycan Structure	MS/MS	Glycan Isomer	P	O	Complex	CN	CS	HS	H	B	BA	TA	ND	F	CF	AF	AF+CF	F+S	α-6 S	α-3 S	mixed	Und	PhO	H-type	Glycan Type		VU147T_1.1	VU147T_1.2	VU147T_1.3	VU147T_2.1	VU147T_2.2	VU147T_2.3	SCC-25_1.1	SCC-25_1.2	SCC-25_1.3
G79982IL	86	864.27	2	864.308	0.0383	1729.62	1	2	1		1				655.21, D-18 ion 485 present in data analysis, 730.17, 1075.37	42a						HS	H										α-6 S							31.5	0.237044	0.335053	0.295569	0.545923	0.404967	0.348204	0.27684	0.310203	0.288405
	87	864.27	2	864.308	0.0383	1729.62	1	2	1		1				D ion 485, 655 are present; As elutes around 7 minutes later therefore sialic acid in the α-3 position	42b						HS	H											α-3						38.88	0.120764	0.144511	0.12812	0.131613	0.121648	0.11398	0.0942364	0.120443	0.0964524
	88	937.4	2	937.337	-0.06275	1875.67	1	2	1	1	1				no ms/ms	43a						HS	H					F				F+S				Und				31.5	0	0	0	0	0	0	0	5.13263e-07	0
G30439IP	89	937.4	2	937.337	-0.06275	1875.67	1	2	1	1	1				350.22, 368.16 553, in data analysis; 817.35, 655, 835.34, 855.28,919.41,1321.53; 979 absent	43b						HS	H					F	CF			F+S	α-6 S							35.6	0.0169012	0.0279728	0.0310375	0	0	0	0.0906031	0.0817047	0.0732974
G83258AP	90	937.27	2	937.337	0.06725	1875.67	1	2	1	1	1				350.22, 368.16 553, 655,817.35, 835.34, 855.28,919.41,1321.53; 979 absent	43c						HS	H					F	CF			F+S		α-3						42.78	0.0360981	0.0550125	0.028531	0.0299932	0.0250686	0.0229961	0.0340695	0.0205139	0.0168846
G37508YX	92	799.71	2	799.787	0.077	1600.57	1	3	1						D ion 647 and 629	45							H																	31.43	0.453999	0.619332	0.502973	0.489552	0.417198	0.314612	0.462856	0.360727	0.424501
	93	872.72	2	872.816	0.09595	1746.63	1	3	1	1					no MS/MS	46a							H					F												30.12	0.0548896	0.0261952	0	0	0	0	0	0	0
	94	872.72	2	872.816	0.09595	1746.63	1	3	1	1					307,325,510, 528,D ion 629	46b							H					F		0								H-type		34.56	0.209602	0.210086	0.179094	0.1787	0.163919	0.157275	0.0667229	0.072155	0.0674798
G46308WD	95	872.72	2	872.816	0.09595	1746.63	1	3	1	1					350, 571, D ion 629	46c							H					F	CF											35.87	0.0749114	0.0851535	0.0760036	0.0938861	0.0535235	0.0766211	0.0737321	0.0992055	0.076526
																																								Hybrid	1.20421	1.50332	1.24133	1.46967	1.18632	1.03369	1.09906	1.06495	1.04355
																																								Hybrid Fuc	0.392402	0.40442	0.314666	0.30258	0.242511	0.256892	0.265128	0.27358	0.234188
																																								Hybrid Sialyl	0.410807	0.56255	0.483257	0.707529	0.551684	0.485181	0.495749	0.532865	0.475039
																																								Hybrid Neutral	0.793401	0.940766	0.75807	0.762139	0.63464	0.548508	0.603311	0.532088	0.568507
																																								Hybrid a2-6	0.253945	0.363026	0.326607	0.545923	0.404967	0.348204	0.367443	0.391907	0.361702
																																								Hybrid a2-3	0.156862	0.199524	0.156651	0.161606	0.146717	0.136977	0.128306	0.140957	0.113337
																																								Hybrid ND	0	0	0	0	0	0	0	5.13263e-07	0
																																								Hybrid a2-6 Fuc	0.0169012	0.0279728	0.0310375	0	0	0	0.0906031	0.0817047	0.0732974
																																								Hybrid a2-3 Fuc	0.0360981	0.0550125	0.028531	0.0299932	0.0250686	0.0229961	0.0340695	0.0205139	0.0168846
																																									RA_VU147T_1			RA_VU147T_2			RA_SCC-25_1
																																								Hybrid	1.31628			1.22989			1.06919
																																								Hybrid Fuc	0.370496			0.267327			0.257632
																																								Hybrid Sialyl	0.485538			0.581464			0.501218
																																								Hybrid Neutral	0.830746			0.648429			0.567968
																																								Hybrid a2-6	0.314526			0.433031			0.373684
																																								Hybrid a2-3	0.171012			0.148433			0.127533
																																								Hybrid ND	0			0			1.71088e-07
																																								Hybrid a2-6 Fuc	0.0253038			0			0.0818684
																																								Hybrid a2-3 Fuc	0.0398805			0.0260193			0.0238227
[truncated: 25 more columns]

## Sheet: Supp Table 7
	COMPLEX
							911.336	162.053	203.079	146.058	291.095	307.09	79.9568																											Average Retention Time (RT) (min)	RA_VU147T_1			RA_VU147T_2			RA_SCC-25_1
				Observed Mass (M, Da)		Theoretical Mass (M, Da)	Monosaccharide Composition
IDs	Compound	m/z	Charge (Z)		Delta Mass		Core	Hex	HexNAc	Fuc	NeuAc	NeuGc	phosphate	Glycan Structure	MS/MS	Glycan Isomer	P	O	Complex	CN	CS	HS	H	B	BA	TA	ND	F	CF	AF	AF+CF	F+S	α-6 S	α-3 S	mixed	Und	PhO	H-type	Glycan Type		VU147T_1.1	VU147T_1.2	VU147T_1.3	VU147T_2.1	VU147T_2.2	VU147T_2.3	SCC-25_1.1	SCC-25_1.2	SCC-25_1.3
G27461ST	27	731.26	2	731.276	0.01645	1463.55	1		2	1					526.14, 350.06, 553, 571.23,744.63,951.27, D221 ion 508.25 and 744.63 represents bisecting	18a			Complex					B				F	CF											33.82	0.190052	0.224296	0.217268	0.358993	0.29141	0.24736	0.462289	0.390044	0.310244
G89637WE	28	731.26	2	731.276	0.01645	1463.55	1		2	1					No MS/MS, structures drawn according to biosynthesis pathway	18b			Complex	CN					BA			F	CF											37.9	0.104791	0.117601	0.127544	0.112294	0.0823719	0.0846265	0.142541	0.184017	0.158017
G51601CL	29	812.24	2	812.303	0.06285	1625.61	1	1	2	1					no MS/MS, however add one galactose with compound 27	19			Complex	CN					BA			F	CF											35.13	0	0	0	0.0413483	0.0261453	0.0293502	0.149225	0.0961625	0.114935
G61706MD	30	820.24	2	820.3	0.0603	1641.6	1	2	2						D ion 688.9; 670.18, 730.18, 790.21	20			Complex	CN					BA															32.82	0.270215	0.258789	0.297843	0.252261	0.250592	0.259295	1.00394	1.18491	1.04832
G51508GQ	31	893.28	2	893.329	0.04925	1787.66	1	2	2	1					510834688670	21a			Complex	CN					BA			F		AF										36.23	0.0798395	0.110784	0.0764674	0.0790501	0.0639462	0.0713728	0.0900234	0.0901746	0.0503512
G69461KL	32	893.28	2	893.329	0.04925	1787.66	1	2	2	1					350. 571.25; D ion 688 in data analysis; 670,710.69,721.16,730.17	21b			Complex	CN					BA			F	CF											37.52	0.172844	0.174632	0.127647	0.265405	0.243695	0.243551	0.914264	1.07598	0.997209
G70241IE	33	1075.88	2	1075.9	0.01535	2152.79	1	3	3	1					350, and 688 present in data analysis	22			Complex	CN						TA		F	CF											39.02	0.0376228	0.0240636	0.0326575	0.0431903	0.0415906	0.0327312	0.276646	0.28316	0.26059
G36218DJ	34	884.7	2	884.822	0.1216	1770.64	1	1	2		1				655.21, 783.18,833.69,835.22; D-18 ion 961.25 and D ion 979 are absent; 1095.38,1114.25,1201.27,1362.38,1547.38,1404.28	23a			Complex		CS				BA								α-6 S							33.51	0.0865503	0.130919	0.253731	0.106856	0.0677126	0.0642139	0.29039	0.138096	0.10556
G96122UB	35	884.7	2	884.822	0.1216	1770.64	1	1	2		1				No MS/MS, however it is isomer and elutes around 6 mins later hence the differenceis in linkage	23b			Complex		CS				BA											Und				39.19	0.134136	0.154436	0.110434	0.0962379	0.0688575	0.107758	0	0	0
G42846BO	36	965.83	2	965.848	0.018	1932.7	1	2	2		1				655.14, 670.15, 688.2	24a			Complex		CS				BA								α-6 S							35.2	1.25175	1.41918	1.49246	1.20749	1.03033	0.807263	2.16904	2.08135	1.96823
G27170BX	37	965.83	2	965.848	0.018	1932.7	1	2	2		1				D ion 979, 655	24b			Complex		CS				BA									α-3						41.94	0.434842	0.524096	0.449856	0.397427	0.362371	0.241048	0.559483	0.538141	0.509565
G56512DX	38	973.73	2	973.845	0.11545	1948.69	1	2	2			1			671 present (655+16), D ion absent	25			Complex		CS				BA								α-6 S							34.98	0.0624252	0.0666924	0.0878968	0.0900403	0.0723232	0.0717574	0.179442	0.170112	0.193229
G01069AK	39	1038.79	2	1038.88	0.08695	2078.75	1	2	2	1	1				350.16, 368.20, 571.34, 553.28 are absent; 655.17, 510 present in data analysis; 835 present; 688.18 and 979.28 are absent	26a			Complex		CS				BA			F		AF		F+S	α-6 S							33.84	0.0293222	0	0	0.0844395	0.0701016	0.0629615	0	0	0
	40	1038.84	2	1038.88	0.03695	2078.75	1	2	2	1	1				no ms/ms	26b			Complex		CS				BA			F				F+S				Und				35.45	0.0643544	0.0873037	0.0653663	0.0809189	0.0592621	0.0661757	0.0135909	0.0152177	0.0190349
	41	1038.78	2	1038.88	0.09695	2078.75	1	2	2	1	1				835; 325 for H-type; 655	26c			Complex		CS				BA			F		AF		F+S	α-6 S					H-type		37.21	0	0	0	0.0235781	0.0403821	0.0298788	0.111049	0.125051	0.113435
	42	1038.79	2	1038.88	0.08695	2078.75	1	2	2	1	1				350.16, 368.20, 571.34, 553.28, 655.18, 688.15; α2-6, attached to the 3-arm, not the 6 arm	26d			Complex		CS				BA			F	CF			F+S	α-6 S							39.53	0.19884	0.195776	0.19711	0.225058	0.157796	0.131763	3.4334	3.12383	3.45823
G11180GU	43	1038.79	2	1038.88	0.08695	2078.75	1	2	2	1	1				350.16, 368.20, 571.34, 553.28, 655.32, 688	26e			Complex		CS				BA			F	CF			F+S		α-3						46.26	0.149323	0.200714	0.130597	0.163342	0.120732	0.119718	0.613399	0.672962	0.653055
G90099GV	44	1111.28	2	1111.4	0.1157	2223.79	1	2	2		2				655.21; D-18 ion 961	27a			Complex		CS				BA								α-6 S							37.7	3.97533	3.4021	3.97191	3.47323	3.29735	3.35781	2.55638	2.39998	2.51654
G35722YG	45	1111.28	2	1111.4	0.1157	2223.79	1	2	2		2				Isomer of compound 43 and based on retention time sialic acid linkage variation	27b			Complex		CS				BA										mixed					42.43	0.108746	0.205581	0.136322	0.202384	0.159064	0.155	0.0573894	0.0419662	0.0434384
G67355XO	46	1111.28	2	1111.4	0.1157	2223.79	1	2	2		2				Isomer of compound 43 and based on retention time sialic acid lingage variation	27c			Complex		CS				BA										mixed					44.93	7.04967	6.49104	6.89731	5.9128	6.01076	6.58193	4.65242	4.81044	4.85253
G98212GQ	47	1111.28	2	1111.4	0.1157	2223.79	1	2	2		2				Isomer of compound 43 and based on retention time sialic acid linkage variation	27d			Complex		CS				BA									α-3						50.55	0.495191	0.593543	0.588353	0.616254	0.423378	0.415309	0.335511	0.315601	0.391067
G34351ZQ	48	1111.79	2	1111.91	0.1159	2224.81	1	2	2	2	1				350.20, 368, 510.24 in data analysis.655, 528.26, 571, 553; absent of 979	28			Complex		CS				BA			F	CF		AF+CF	F+S				Und				42.45	0.153026	0.151219	0.170645	0.158535	0.168602	0.126495	0.518891	0.438545	0.486966
	49	1119.28	2	1119.39	0.11315	2239.79	1	2	2		1	1			Diagnostic ions are insufficient	29a			Complex		CS				BA											Und				37.46	0.32967	0.328549	0.390155	0.322114	0.284949	0.313006	0.227871	0.204991	0.245066
	50	1119.28	2	1119.39	0.11315	2239.79	1	2	2		1	1			655.13, 961, 979 are absent; (1712.63-1405.26=307.36)	29b			Complex		CS				BA											Und				44.79	0.415684	0.264901	0.358793	0.222975	0.281022	0.25219	0.345665	0.218716	0.308339
G99026RX	51	1184.3	2	1184.42	0.12465	2369.85	1	2	2	1	2				655.19; and 350,368 in data analysis	30a			Complex		CS				BA			F	CF			F+S	α-6 S							41.6	0.0440042	0.049622	0.0719473	0.049567	0.0460557	0.0457917	0.0610698	0.0508811	0.054699
G73930OK	52	1184.3	2	1184.42	0.12465	2369.85	1	2	2	1	2				655, and 979, 350 present in data analysis	30b			Complex		CS				BA			F	CF			F+S			mixed					48.76	0.0495347	0.0790244	0.0931807	0.0422728	0.0180449	0.0334004	0.183991	0.110427	0.0740644
G60343KO	53	1184.3	2	1184.42	0.12465	2369.85	1	2	2	1	2				(350,553,571 are low abudant), 655, 835	30c			Complex		CS				BA			F	CF			F+S		α-3						54.14	0.187063	0.185463	0.225857	0.224981	0.186028	0.165711	0.175128	0.149699	0.206597
	54	1184.85	2	1184.93	0.08485	2370.87	1	2	2	3	1				Quantitation not possible as elutes same time; 553.22, 510, 655	31			Complex		CS				BA			F	CF		AF+CF	F+S				Und		H-type		41.51	0	0	0	0	0	0	0	0	0
G20295SP	55	959.21	3	959.34	0.129667	2880.02	1	3	3		3				979 and 961 not present; 655 present very low	32a			Complex		CS					TA										Und				48.54	2.78618	3.03917	2.89495	2.57719	2.42821	2.50691	1.5404	1.82394	1.84479
	56	959.22	3	959.34	0.119667	2880.02	1	3	3		3				979 and 961 not present; 655 present in very low abundant	32b			Complex		CS					TA										Und				52.82	0.384631	0.425145	0.503319	0.432997	0.318805	0.293874	0.383463	0.324273	0.17306
	57	959.22	3	959.34	0.119667	2880.02	1	3	3		3				979 and 961 not present; 655 present in very low abundant	32c			Complex		CS					TA										Und				54.74	5.41621	5.31149	5.46616	4.77729	4.40627	4.73029	3.72726	3.26731	3.81362
	58	959.22	3	959.34	0.119667	2880.02	1	3	3		3				979 and 961 not present; 655 present in very low abundant	32d			Complex		CS					TA										Und				56.74	0.351581	0.428945	0.49352	0.418857	0.341084	0.328647	0.223978	0.29036	0.177503
G38738YC	63	1148.3	2	1148.41	0.1141	2297.83	1	3	3		1				No MS/MS	33a			Complex		CS						ND									Und				37.94	0	0	0	0.0464719	0.0259489	0.0275342	0.0593975	0.0777442	0.065517
G38738YC	64	1148.4	2	1148.41	0.0141	2297.83	1	3	3		1				No MS/MS	33b			Complex		CS						ND									Und				39.8	0.094236	0.143842	0.145526	0.060194	0.0370297	0.0356007	0.0165235	0.0225124	0.0346007
	65	1213.27	2	1213.45	0.1756	2427.89	1	2	3	2	1				350 and 834	34			Complex		CS						ND	F	CF		AF+CF	F+S				Und				42.14	0.181299	0.155146	0.194258	0.173711	0.168595	0.163014	0	0	0
	66	1221.31	2	1221.44	0.13305	2443.89	1	3	3	1	1				350 data analysis; 655	35			Complex		CS						ND	F	CF			F+S				Und				40	0	0	0	0	0	0	0.102034	0.116481	0.118056
G00328CG	67	1256.94	2	1256.94	0.0034	2514.89	1	2	2		3				no MS/MS	36a			Complex		CS						ND									Und				45.19	0.104621	0.0642908	0.0538262	0.0999434	0.0770953	0.0726794	0.0741934	0.0507425	0.0274804
G00328CG	68	1256.81	2	1256.94	0.1334	2514.89	1	2	2		3				655	36b			Complex		CS						ND									Und				52.22	0.0992692	0.135023	0.154835	0.139056	0.127489	0.153579	0.0558056	0.077295	0.106353
	69	1293.81	2	1293.96	0.1518	2588.92	1	3	3		2				655 and 961	37a			Complex		CS						ND									Und				42.16	0.167102	0.186237	0.183891	0.124524	0.112203	0.0616689	0.072236	0.0517584	0.0817583
	70	1293.82	2	1293.96	0.1418	2588.92	1	3	3		2				655	37b			Complex		CS						ND									Und				46.09	0.318395	0.295076	0.377841	0.354966	0.338298	0.16394	0.171794	0.217706	0.175576
	71	1293.82	2	1293.96	0.1418	2588.92	1	3	3		2				655	37c			Complex		CS						ND									Und				49.32	0.270607	0.279604	0.380413	0.241413	0.212092	0.0980739	0.130487	0.0884759	0.0916775
	72	1293.82	2	1293.96	0.1418	2588.92	1	3	3		2				655	37d			Complex		CS						ND									Und				52.02	0.221181	0.182446	0.225703	0.149391	0.116705	0.0552865	0.0414233	0.0473037	0.0511046
	73	1387.41	2	1387.5	0.09405	2776.01	1	2	4	1	2				571553673	38			Complex		CS						ND	F	CF			F+S				Und				42.78	0.256901	0.261225	0.29805	0.31942	0.277445	0.236659	0	0	0
	74	1447.57	2	1447.51	-0.06305	2896.01	1	3	3		2	1			no MS/MS	39a			Complex		CS						ND									Und				48.34	0.149317	0.157797	0.163628	0.116041	0.0861086	0.137871	0	0	0
	75	1447.49	2	1447.51	0.01695	2896.01	1	3	3		2	1			no MS/MS	39b			Complex		CS						ND									Und				52.74	0	0	0	0.09265	0.0838244	0.0796306	0.04292	0.0587763	0.0304611
GO2967BC	76	792.18	4	792.029	-0.1514	3171.11	1	3	3		4				one additional sialic acid with compound 54	40a			Complex		CS						ND									Und				52.82	3.2351	3.00538	2.6683	2.61829	2.66864	2.68364	1.63852	1.56387	1.744
	77	792.18	4	792.029	-0.1514	3171.11	1	3	3		4				one additional sialic acid with compound 55	40b			Complex		CS						ND									Und				60.67	5.92822	6.38933	5.94747	6.63348	5.81503	5.78558	0	1.38714	2.02084
G37986HU	82	856.26	2	856.311	0.05085	1713.62	1	1	1	1	1				350, 817,835	41a			Complex		CS							F	CF			F+S				Und				37.34	0.0404602	0.0432965	0.0429869	0	0	0	0.206696	0.220054	0.209345
G05319BS	83	856.26	2	856.311	0.05085	1713.62	1	1	1	1	1				350835	41b			Complex		CS							F	CF			F+S	α-6 S							44.12	0.128146	0.13744	0.141904	0.121305	0.124205	0.136261	0.0393817	0.0327195	0.041968
G62094ME	84	856.26	2	856.311	0.05085	1713.62	1	1	1	1	1				350	41c			Complex		CS							F	CF			F+S				Und				48.76	0.0504892	0.0445477	0.0544902	0.0772716	0.038595	0.0518678	0	0	0
G44618FI	85	856.26	2	856.311	0.05085	1713.62	1	1	1	1	1				350961979	41d			Complex		CS							F	CF			F+S		α-3						51.66	0.189763	0.204078	0.198195	0.237451	0.245368	0.247426	0.0754892	0.0313569	0.0388179
G36888AO	91	1276.32	1	1276.47	0.1484	1276.47	1	1	1						no MS/MS	44			Complex																					36.65	0.0173647	0.0130245	0.0189936	0.0235096	0.00991652	0.0148384	0.0430154	0.0391091	0.0379007
G40306EB	96	1140.28	2	1140.42	0.13665	2281.83	1	2	3	1	1				350, 571, 553, 670,816	47			Complex					B				F	CF			F+S				Und				39.08	0.512629	0.562383	0.678969	0.89518	0.773969	0.708004	0.0346417	0.034069	0.0266738
G89663TB	97	832.71	2	832.816	0.10615	1666.63	1		3	1					350,368,	48			Complex					B				F	CF											32.42	0.132705	0.132948	0.159611	0.113904	0.0997911	0.0966607	0.164153	0.183994	0.153423
G45271AT	98	1114.32	1	1114.42	0.0956	1114.42	1		1						no ms/ms	49a			Complex					undetected																28	0	0	0	0	0	0	0.0230072	0.0196614	0.0346928
G45271AT	99	1114.32	1	1114.42	0.0956	1114.42	1		1						no ms/ms	49b			Complex					undetected																34.85	0	0	0	0.0116721	0.0255133	0.00718787	0.132856	0.110689	0.0572465
																																								Complex	37.1112	37.0382	38.0182	35.7092	32.8831	32.9942	28.5227	29.0478	30.2958
																																								Complex Fuc	2.95301	3.14156	3.30475	3.89122	3.34413	3.13078	7.76791	7.42482	7.54572
																																								Complex Sialyl	36.1058	35.982	36.9602	34.4076	31.7481	31.9072	25.1207	25.3899	27.0729
																																								Complex Neutral	1.00543	1.05614	1.05803	1.30163	1.13497	1.08697	3.40196	3.65791	3.22293
																																								Complex a2-6	5.77636	5.40172	6.21696	5.38155	4.90626	4.7077	8.84016	8.12202	8.45189
																																								Complex a2-3	1.45618	1.70789	1.59286	1.63946	1.33788	1.18921	1.75901	1.70776	1.7991
																																								Complex ND	21.6653	22.0968	22.0235	21.2291	19.3161	19.24	9.62778	10.5973	11.8518
																																								Complex Mix	7.20795	6.77565	7.12681	6.15746	6.18787	6.77033	4.8938	4.96284	4.97003
																																								Complex a2-6 Fuc	0.312626	0.288694	0.312044	0.382643	0.314335	0.270395	3.81222	3.51982	3.83571
																																								Complex a2-3 Fuc	0.654296	0.727695	0.696554	0.747079	0.676332	0.669115	0.903398	0.886737	0.940438
																																									RA_VU147T_1			RA_VU147T_2			RA_SCC-25_1
																																								Complex	37.3892			33.8622			29.2888
																																								Complex Fuc	3.13311			3.45537			7.57948
																																								Complex Sialyl	36.3493			32.6876			25.8612
																																								Complex Neutral	1.03987			1.17452			3.4276
																																								Complex a2-6	5.79835			4.9985			8.47136
																																								Complex a2-3	1.58564			1.38885			1.75529
																																								Complex ND	21.9285			19.9284			10.6923
																																								Complex Mix	7.0368			6.37189			4.94222
																																								Complex a2-6 Fuc	0.304455			0.322458			3.72258
																																								Complex a2-3 Fuc	0.692848			0.697509			0.910191
[truncated: 25 more columns]

## Sheet: Supp Table 8
	Monoisotopic	Average
Hexose (Hex)	162.053	162.142
N-Acetylhexosamine (HexNAc)	203.079	203.195
Deoxyhexose (dHex)	146.058	146.143
Pentose	132.042	132.116
NeuAc (Sialic Acid)	291.095	291.258
NeuGc	307.09	307.257
KDN	250.069	250.205
HexA	176.032	176.126
Acetate	42.0106	42.0373
H+	1.00727	1.00739
H	1.00783	1.00794
H2O	18.0106	18.0152
K+	38.9637	39.0983
Na+	22.9898	22.999
Phosphate	79.9663	79.9799
Abbreviations
P- Paucimannose
O- Oligomannose
CN- Complex neutral
CS- Complex sialylated
H- Hybrid
B- Bisected
BA- Bianntenary
TA- Trianntenary
F- Fucose
CF- Core fucose
ARM+CF- Arm + core fucose
α-6S: α-6 Sialylated
Und- Undetected
ND- Not detected
Pho_ phosphate Oligomannose
